# Supplementary material for: The Impact of Knee Orthoses on Lameness and Weight Distribution in Canine After Rupture of the Cranial Cruciate Ligament
Source: Animals (Basel). 2025 Feb 13;15(4):545. doi: 10.3390/ani15040545 (PMC11852184; doi:10.3390/ani15040545)
Supplement: Supplementary file 1 [file animals-15-00545-s001.zip]

Archive with 1 entries (1 files):
- animals-3444428-supplementary.pdf
